# Supplementary material for: Pain and the emotional brain: pain-related cortical processes are better reflected by affective evaluation than by cognitive evaluation
Source: Sci Rep. 2023 May 22;13:8273. doi: 10.1038/s41598-023-35294-2 (PMC10202916; doi:10.1038/s41598-023-35294-2)
Supplement: Supplementary file 3 — Supplementary Information. [file 41598_2023_35294_MOESM3_ESM.gz]

Archive with 1 entries (1 files):
- 41598_2023_35294_MOESM3_ESM
